# Supplementary material for: Vapours of US and EU Market Leader Electronic Cigarette Brands and Liquids Are Cytotoxic for Human Vascular Endothelial Cells
Source: PLoS One. 2016 Jun 28;11(6):e0157337. doi: 10.1371/journal.pone.0157337 (PMC4924852; doi:10.1371/journal.pone.0157337)
Supplement: S2 File — (XLSX) [file pone.0157337.s002.xlsx]

## Sheet: Annexin_PI
ANNEXIN/PI STAINING RAW DATA
	viable cells
Tobacco Smoke in %	Parallel 1	Parallel 2	Parallel 3	Mean	SD
0	92.9	94.78	94.64	94.1067	1.04735
4	81.22	82.24	75.76	79.74	3.48431
8	16.06	17.38	24.54	19.3267	4.56286
17	17.2	25.38	24.16	22.2467	4.41291
33
Cre2 liqiud in %	Parallel 1	Parallel 2	Parallel 3	Mean	SD
0	78.72	75.96	70.84	75.1733	3.99847
4	78.82	75.56		77.19	2.30517
8	77.14	72.82	79.12	76.36	3.22161
17	70.2	66.72	57.54	64.82	6.54037
33	42.32	48.14	38.16	42.8733	5.01296
C/1 liqiud in %	Parallel 1	Parallel 2	Parallel 3	Mean	SD
0	86.28	86.32	85.7	86.1	0.346987
4	87.12	86.22	84.6	85.98	1.27703
8	83.62	78.48	82.64	81.58	2.72903
17	87.06	84.28	87.02	86.12	1.59361
33	85.72	89.05	87.96	87.5767	1.69777
D/1 liqiud in %	Parallel 1	Parallel 2	Parallel 3	Mean	SD
0	89.22	90.16	91.26	90.2133	1.02105
4	84.12	93.42	85.32	87.62	5.05866
8	84.78	91.14	87.46	87.7933	3.19308
17	85.06	89.32	91.02	88.4667	3.07027
33	89.14	90.54	89.8	89.8267	0.700381
Cre5 liqiud in %	Parallel 1	Parallel 2	Parallel 3	Mean	SD
0	90.58	90.58	89.16	90.1067	0.819837
4	92.28	92.14	91	91.8067	0.702092
8	83.86	92.78	86.32	87.6533	4.60705
17	71.84	64.48	73.6	69.9733	4.83807
33	35.56	44.74	61.78	47.36	13.3049
Cre1 liqiud in %	Parallel 1	Parallel 2	Parallel 3	Mean	SD
0	91.24	89.88	91.68	90.9333	0.938367
4	95.14	93.16	92.68	93.66	1.30399
8	90.46	87.42	86.54	88.14	2.05679
17	92	88.94	86.74	89.2267	2.64169
33	90.16	86.96	87.66	88.26	1.68226
Cre3 liqiud in %	Parallel 1	Parallel 2	Parallel 3	Mean	SD
0	89.88	81.44	91.82	87.7133	5.51878
4	89.78	80.9	85.14	85.2733	4.4415
8	82.6	62.48	89.38	78.1533	13.9904
17	90.9	94.06	92.12	92.36	1.59361
33	68.98	84.52	64.52	72.6733	10.4991
Cre4 liqiud in %	Parallel 1	Parallel 2	Parallel 3	Mean	SD
0	91.16	89.5	86.58	89.08	2.31871
4	90.74	93.64	92.92	92.4333	1.51001
8	77.44	82.22	81.9	80.52	2.67215
17	83.84	89.46	90.18	87.8267	3.47127
33	77.44	73.96	80.74	77.38	3.3904
A/1 liqiud in %	Parallel 1	Parallel 2	Parallel 3	Mean	SD
0	83.62	74.5	83.86	80.66	5.33607
4	85.06	86.96	85.88	85.9667	0.95296
8	81.62	82.02	81.88	81.84	0.202978
17	83.96	78.76	80.46	81.06	2.65141
33	78.32	92.96	81.72	84.3333	7.66189
A/2 liqiud in %	Parallel 1	Parallel 2	Parallel 3	Mean	SD
0	92.08	88.86	85.26	88.7333	3.41176
4	87.98	86.86	79.94	84.9267	4.35474
8	78.38	82.42	81.36	80.72	2.09466
17	77.28	78.74	78.94	78.32	0.906201
33	78.56	71.2	86.52	78.76	7.66196
B/1 liqiud in %	Parallel 1	Parallel 2	Parallel 3	Mean	SD
0	93.92	96.34	95.26	95.1733	1.21233
4	95.76	92.38	93.82	93.9867	1.69615
8	87.26	92.86	94.82	91.6467	3.92333
17	92.56	92.02	93.84	92.8067	0.934737
33	88.66	88.32	88.24	88.4067	0.22301
Cre6 liqiud in %	Parallel 1	Parallel 2	Parallel 3	Mean	SD
0	88.92	93.28	90.98	91.06	2.1811
4	95.26	94.4	93.36	94.34	0.95142
8	67.3	58.5	60	61.9333	4.70779
17	68.86	65.12	74.82	69.6	4.89216
33	58.08	32.54	25.6	38.74	17.1046

## Sheet: CFSE
CFSE STAINING RAW DATA
	MFI
Tobacco Smoke in %	Parallel 1	Parallel 2	Parallel 3	Mean	SD
0	91.4	85.82	80.22	92.0933	1.45414
4	305.05	275.08	283.87	171.053	3.2146
8
17
33
Cre2 liqiud in %	Parallel 1	Parallel 2	Parallel 3	Mean	SD
0	222.67	220.67	239.28	227.54	10.2162
4	241.44	220.67	237.14	233.083	10.9631
8	327.81	310.59	316.23	318.21	8.77909
17	395.96	375.16	378.55	383.223	11.1598
33	425.51	425.51	445.08	432.033	11.2987
C/1 liqiud in %	Parallel 1	Parallel 2	Parallel 3	Mean	SD
0	245.82	230.83	239.28	238.643	7.51525
4	239.28	239.28	226.71	235.09	7.25729
8	228.76	228.76	228.76	228.76	0
17	228.76	230.82	218.7	226.093	6.48513
33	230.82	243.62	224.68	233.04	9.66319
D/1 liqiud in %	Parallel 1	Parallel 2	Parallel 3	Mean	SD
0	235.01	216.74	226.71	226.153	9.14771
4	216.74	210.97	201.69	209.8	7.59291
8	228.76	220.67	224.68	224.703	4.04505
17	222.67	212.88	230.82	222.123	8.98248
33	224.68	212.88	216.74	218.1	6.01641
Cre5 liqiud in %	Parallel 1	Parallel 2	Parallel 3	Mean	SD
0	102.74	98.22	103.66	92.0933	1.45414
4	108.43	98.22	103.66	171.053	3.2146
8	111.4	121.88	115.48	97.4967	6.70728
17	135.77	133.35	140.75	86.8967	12.3172
33	203.51	198.1	222.67	89.3233	18.6144
Cre1 liqiud in %	Parallel 1	Parallel 2	Parallel 3	Mean	SD
0	104.6	104.13	103.66	92.0933	1.45414
4	100	96.47	90.58	171.053	3.2146
8	103.66	100	103.66	97.4967	6.70728
17	117.57	100	104.6	86.8967	12.3172
33	103.66	105.54	116.52	89.3233	18.6144
Cre3 liqiud in %	Parallel 1	Parallel 2	Parallel 3	Mean	SD
0	113.42	117.57	121.88	92.0933	1.45414
4	117.57	119.71	113.42	171.053	3.2146
8	117.57	125.21	126.35	97.4967	6.70728
17	133.35	122.98	133.35	86.8967	12.3172
33	212.88	209.08	212.88	89.3233	18.6144
Cre4 liqiud in %	Parallel 1	Parallel 2	Parallel 3	Mean	SD
0	342.89	342.89	345.99	343.923	1.78979
4	336.78	316.23	321.97	324.993	10.6034
8	361.9	371.8	339.82	357.84	16.372
17	345.99	339.82	357.05	347.62	8.72989
33	368.47	358.66	349.12	358.75	9.67531
A/1 liqiud in %	Parallel 1	Parallel 2	Parallel 3	Mean	SD
0	117.57	109.41	114.44	113.807	4.1167
4	112.4	112.4	115.48	113.427	1.77824
8	117.57	115.48	111.4	114.817	3.13803
17	110.4	112.4	106.5	109.767	3.00056
33	108.43	114.44	109.41	110.76	3.22442
A/2 liqiud in %	Parallel 1	Parallel 2	Parallel 3	Mean	SD
0	110.4	111.4	112.4	111.4	1
4	109.41	111.4	109.41	110.073	1.14893
8	112.4	117.57	115.48	115.15	2.60075
17	120.79	116.52	111.4	116.237	4.70141
33	118.64	126.35	124.09	123.027	3.96346
B/1 liqiud in %	Parallel 1	Parallel 2	Parallel 3	Mean	SD
0	106.5	112.4	107.46	108.787	3.16584
4	105.54	104.6	104.6	104.913	0.542709
8	104.6	105.54	98.22	102.787	3.98268
17	103.66	100.9	105.54	103.367	2.33387
33	105.54	105.54	105.54	105.54	0
Cre6 liqiud in %	Parallel 1	Parallel 2	Parallel 3	Mean	SD
0	108.43	107.46	112.4	109.43	2.61742
4	166.98	168.49	168.49	167.987	0.871799
8
17
33

## Sheet: H2DCF-DA
H2DCF-DC STAINING RAW DATA
	MFI
Tobacco Smoke in %	Parallel 1	Parallel 2	Parallel 3	Mean	SD
0	17.31	14.86	21.67	17.9467	3.44935
4	149.89	182.69	153.3	161.96	18.0335
8	228.76	217.72	235.01	227.163	8.75489
17
33
Cre2 liqiud in %	Parallel 1	Parallel 2	Parallel 3	Mean	SD
0	27.38	31.06	28.9	29.1133	1.84925
4	62.08	85.05	48.7	65.2767	18.3846
8	192.82	184.34	149.89	175.683	22.7365
17	186.01	230.82	278.81	231.88	46.4091
33	271.39	310.59	421.7	334.56	77.9692
C/1 liqiud in %	Parallel 1	Parallel 2	Parallel 3	Mean	SD
0	66.12	62.64	67.32	65.36	2.4308
4	58.82	57.25	77.74	64.6033	11.4037
8	68.54	108.43	77.74	84.9033	20.8875
17	189.38	82.05	68.54	113.323	66.2125
33	73.65	73.65	70.41	72.57	1.87061
D/1 liqiud in %	Parallel 1	Parallel 2	Parallel 3	Mean	SD
0	90.58	187.69	177.83	152.033	53.448
4	133.35	128.64	139.49	133.827	5.44068
8	101.82	149.89	100.9	117.537	28.0226
17	120.79	107.46	94.75	107.667	13.0212
33	88.96	106.5	114.44	103.3	13.0379
Cre5 liqiud in %	Parallel 1	Parallel 2	Parallel 3	Mean	SD
0	33.38	39.24	34.6	35.74	3.09186
4	31.62	36.19	33.38	33.73	2.30502
8	34.29	29.96	36.52	33.59	3.33555
17	30.23	25.95	24.58	26.92	2.94725
33	34.91	29.43	38.54	34.2933	4.5862
Cre1 liqiud in %	Parallel 1	Parallel 2	Parallel 3	Mean	SD
0	51.86	53.28	59.89	55.01	4.28543
4	50.48	64.36	63.21	59.35	7.70314
8	60.43	57.25	55.23	57.6367	2.62148
17	49.58	45.11	49.14	47.9433	2.46358
33	58.82	50.94	59.35	56.37	4.70998
Cre3 liqiud in %	Parallel 1	Parallel 2	Parallel 3	Mean	SD
0	71.05	60.43	74.99	68.8233	7.53106
4	55.73	59.35	68.54	61.2067	6.60374
8	63.78	68.54	73.65	68.6567	4.93603
17	62.08	69.78	61.53	64.4633	4.61257
33	66.12	74.99	50.94	64.0167	12.1622
Cre4 liqiud in %	Parallel 1	Parallel 2	Parallel 3	Mean	SD
0	70.41	63.78	66.12	66.77	3.36245
4	61.53	67.32	72.99	67.28	5.7301
8	72.34	67.32	67.32	68.9933	2.8983
17	58.82	52.33	54.74	55.2967	3.28061
33	52.33	60.98	47.83	53.7133	6.68325
A/1 liqiud in %	Parallel 1	Parallel 2	Parallel 3	Mean	SD
0	196.32	67.32	192.82	152.153	73.4887
4	71.05	86.6	75.67	77.7733	7.98553
8	100.9	82.79	104.6	96.0967	11.6715
17	148.55	138.24	170.01	152.267	16.2078
33	271.39	218.7	191.1	227.063	40.7931
A/2 liqiud in %	Parallel 1	Parallel 2	Parallel 3	Mean	SD
0	88.17	107.46	74.99	90.2067	16.3305
4	48.7	60.98	58.29	55.99	6.45501
8	62.08	55.73	63.78	60.53	4.24294
17	63.78	76.35	72.99	71.04	6.50793
33	71.69	77.04	64.36	71.03	6.36571
B/1 liqiud in %	Parallel 1	Parallel 2	Parallel 3	Mean	SD
0	46.14	51.86	59.35	52.45	6.62473
4	50.71	58.29	54.25	54.4167	3.79275
8	51.4	67.93	56.74	58.69	8.43576
17	60.43	54.25	56.23	56.97	3.15576
33	52.8	65.52	56.23	58.1833	6.58113
Cre6 liqiud in %	Parallel 1	Parallel 2	Parallel 3	Mean	SD
0	46.14	62.64	79.86	62.88	16.8613
4	66.12	72.99	73.65	70.92	4.17
8	87.38	58.82	62.64	69.6133	15.5045
17	85.05	91.4	69.78	82.0767	11.1125
33	68.54	60.98	78.44	69.32	8.7561
